# Supplementary material for: MicroRNA Profiling of PRELI-Modulated Exosomes and Effects on Hepatic Cancer Stem Cells
Source: Int J Mol Sci. 2024 Dec 11;25(24):13299. doi: 10.3390/ijms252413299 (PMC11678812; doi:10.3390/ijms252413299)
Supplement: Supplementary file 1 [file ijms-25-13299-s001.zip]

Archive with 1 entries (1 files):
- ijms-3323759-supplementary.pdf
